# Supplementary material for: The EIF3H-HAX1 axis increases RAF-MEK-ERK signaling activity to promote colorectal cancer progression
Source: Nat Commun. 2024 Mar 21;15:2551. doi: 10.1038/s41467-024-46521-3 (PMC10957977; doi:10.1038/s41467-024-46521-3)
Supplement: Supplementary file 3 — Supplementary Data 1 [file 41467_2024_46521_MOESM3_ESM.xlsx]

## Sheet: Sheet1
Case	Tissue	Survival status	survival (months)	EIF3H score	histological grade	Tumor size (cm)	T	N	M	AJCC stage
1	Tumor/Normal	Alive	108	4	Ⅱ	4×3.5×1.5cm	T3	N0	M0	2A
2	Tumor/Normal	Dead	40	1	Ⅲ	2.5×2.5×1cm	T4b	N0	M0	2C
3	Tumor/Normal	Alive	108	4	Ⅱ	9×7×3cm	T3	N0	M0	2A
4	Tumor/Normal	Dead	31	4	Ⅱ	6×5.5×1，7×5×0.5cm	T3	N0	M0	2A
5	Tumor/Normal	Alive	107	3	Ⅱ	6×4×1.5cm	T3	N0	M0	2A
6	Tumor/Normal	Dead	55	2	Ⅱ-Ⅲ	5.5×4.5×0.7cm	T3	N1a	M0	3B
7	Tumor/Normal	Alive	107	3	Ⅱ-Ⅲ	7.5×4.5×2.5cm	T3	N0	M0	2A
8	Tumor/Normal	Dead	30	4	Ⅱ-Ⅲ	5×4×1.5cm	T3	N2a	M0	3B
9	Tumor/Normal	Dead	5	3	Ⅰ-Ⅲ	4×2.5×2cm	T3	N0	M0	2A
10	Tumor/Normal	Dead	55	4	Ⅱ	4×3×1.5，2×1.7×1cm	T3	N0	M0	2
11	Tumor/Normal	Dead	24	1	Ⅱ	7×6×2cm	T4a	N1b	M0	3B
12	Tumor/Normal	Dead	26	3	Ⅱ	7.5×5×2cm	T4b	N1b	M0	3C
13	Tumor/Normal	Alive	106	3	Ⅱ-Ⅲ	5×4.5×1cm	T3	N0	M0	2A
14	Tumor/Normal	Dead	56	4	Ⅱ-Ⅲ	3×2.5×1cm	T3	N0	M0	2A
15	Tumor/Normal	Dead	34	4	Ⅲ	8×5×4cm	T3	N0	M0	2A
16	Tumor/Normal	Dead	13	4	Ⅱ-Ⅲ	3.5×3×1cm	T3	N1b	M0	3B
17	Tumor/Normal	Alive	105	3	Ⅱ	8×7×2cm	T3	N0	M0	2A
18	Tumor/Normal	Alive	105	3	Ⅱ	6×4×1cm	T3	N0	M0	2A
19	Tumor/Normal	Alive	105	3	Ⅲ	7.5×6×3.5cm	T3	N1b	M0	3
20	Tumor/Normal	Dead	8	3	Ⅱ-Ⅲ	4.5×3.7×0.8cm	T3	N1b	M1b	4B
21	Tumor/Normal	Alive	104	3	Ⅱ	5.5×3×0.7cm	T4a	N0	M0	2B
22	Tumor/Normal	Dead	52	2	Ⅱ-Ⅲ	3.5×3×1cm	T3	N0	M0	2A
23	Tumor/Normal	Dead	13	4	Ⅱ-Ⅲ	6×4.5×3，1×1×0.5cm	T3	N2a	M1b	4B
24	Tumor/Normal	Alive	104	2	Ⅱ	4.5×4×1cm	T3	N0	M0	2A
25	Tumor/Normal	Dead	79	4	Ⅱ-Ⅲ	7×4.5×1.5cm	T4a	N0	M0	2B
26	Tumor/Normal	Dead	20	3	Ⅱ-Ⅲ	1.5×1×0.5cm	T2	N1a	M0	3
27	Tumor/Normal	Dead	1	1	Ⅱ	6×6×2cm	T4b	N2a	M0	3C
28	Tumor/Normal	Dead	40	3	Ⅰ-Ⅱ	7×3.7×1cm	T3	N0	M0	2A
29	Tumor/Normal	Dead	87	2	Ⅱ	5×3.5×1cm	T4a	N0	M0	2B
30	Tumor/Normal	Alive	103	4	Ⅲ	6.5×5×1cm	T3	N0	M0	2A
31	Tumor/Normal	Dead	28	3	Ⅱ-Ⅲ	3×2.5×1.5, 5×3×2.5cm	T3	N0	M0	2A
32	Tumor/Normal	Alive	103	4	Ⅱ-Ⅲ	8.5×7×5cm	T3	N0	M0	2A
33	Tumor/Normal	Dead	23	4	Ⅲ	6×5×1.5cm	T3	有	M0	3
34	Tumor/Normal	Dead	72	4	Ⅱ-Ⅲ	3.5×3×2cm	T3	N1a	M0	3B
35	Tumor/Normal	Dead	6	3	Ⅲ	9×8×7cm	T4b	N0	M0	2C
36	Tumor/Normal	Dead	50	2	Ⅱ	1-4×3×3cm	T3	N0	M0	2A
37	Tumor/Normal	Dead	16	1	Ⅱ-Ⅲ	5.5×4.5×3.5cm	T3	N0	M0	2A
38	Tumor/Normal	Alive	102	3	Ⅱ-Ⅲ	3.5×2×2cm	T3	N0	M0	2A
39	Tumor/Normal	Alive	102	1	Ⅱ	7×7×4cm	T3	N1b	M0	3B
40	Tumor/Normal	Dead	16	3	Ⅱ	6×6×5cm	T4b	N1b	M0	3C
41	Tumor/Normal	Dead	52	4	Ⅱ	4×4×1.5cm	T3	N0	M0	2A
42	Tumor/Normal	Dead	36	3	Ⅱ-Ⅲ	5×4×1cm	T3	N0	M0	2A
43	Tumor/Normal	Dead	5	4	Ⅲ	8×7×3cm	T4b	N0	M0	2C
44	Tumor/Normal	Dead	10	1	Ⅱ	15×10×10cm 2×2×1.5cm	T4a	N1a	M0	3B
45	Tumor/Normal	Dead	14	2	Ⅲ	6×5×5cm	T3	N1a	M0	3B
46	Tumor/Normal	Alive	100	1	Ⅱ-Ⅲ	3.5×3×0.8cm	T2	N0	M0	1
47	Tumor/Normal	Alive	100	4	Ⅱ	5.5×3×0.8cm	T3	N0	M0	2A
48	Tumor/Normal	Dead	62	1	Ⅱ	8×5×5cm	T3	N0	M0	2A
49	Tumor/Normal	Dead	29	3	Ⅱ-Ⅲ	3.5×3×2cm	T3	N1b	M0	3B
50	Tumor/Normal	Dead	29	4	Ⅱ	10×10×8.2cm	T3	N1a	M0	3B
51	Tumor/Normal	Alive	99	2	Ⅱ-Ⅲ	4.5×3×1cm	T3	N1a	M0	3B
52	Tumor/Normal	Alive	99	3	Ⅱ-Ⅲ	8×5×1.5cm	T3	N0	M0	2A
53	Tumor/Normal	Alive	99	2	Ⅰ-Ⅱ	2.7×2.5×2cm	T1	N0	M0	1
54	Tumor/Normal	Alive	99	3	Ⅱ	5.5×4×2.5cm	T3	N0	M0	2A
55	Tumor/Normal	Alive	99	4	Ⅱ	5.5×4×1cm	T3	N0	M0	2A
56	Tumor/Normal	Dead	34	4	Ⅱ	8×4.5×2cm	T3	N0	M0	2A
57	Tumor/Normal	Dead	82	1	Ⅱ	5×4×1.5cm	T3	N0	M0	2A
58	Tumor/Normal	Alive	99	3	Ⅱ	4.5×4×1cm	T3	N2a	M0	3B
59	Tumor/Normal	Dead	56	2	Ⅰ-Ⅱ	①4×3×1.5cm②2.8×2×2cm	T3	N0	M0	2A
60	Tumor/Normal	Dead	15	4	Ⅱ-Ⅲ	5×4×1.3cm,5×3.5×1cm	T3	N2a	M0	3B
61	Tumor/Normal	Dead	24	1	Ⅱ-Ⅲ	4×3×1.5cm	T3	N1b	M0	3B
62	Tumor/Normal	Alive	99	3	Ⅰ-Ⅱ	5×5×1.5cm	T3	N0	M0	2A
63	Tumor/Normal	Dead	80	1	Ⅱ	2.3×2×0.5cm	T2	N0	M0	1
64	Tumor/Normal	Alive	98	2	Ⅱ	4×4×1cm	T3	N0	M0	2A
65	Tumor/Normal	Dead	11	1	Ⅱ	3.5×3×1cm,7×6×3cm	T3	N0	M0	2A
66	Tumor/Normal	Alive	98	1	Ⅱ-Ⅲ	4.5×3.5×1.5cm	T3	N0	M0	2A
67	Tumor/Normal	Dead	28	1	Ⅱ-Ⅲ	5.5×4×2.5cm	T3	N0	M0	2A
68	Tumor/Normal	Alive	98	2	Ⅰ-Ⅱ	6×5×1.5cm	T3	N0	M0	2A
69	Tumor/Normal	Alive	98	4	Ⅱ	4.5×4×1cm	T3	N1b	M0	3B
70	Tumor/Normal	Dead	65	1	Ⅰ-Ⅱ	4.5×4×2cm	T3	N0	M0	2A
71	Tumor/Normal	Dead	15	2	Ⅱ	7.5×5.5×2cm	T3	N0	M0	2A
72	Tumor/Normal	Alive	98	2	Ⅱ	3.5×2×1.5cm	T3	N0	M0	2A
73	Tumor/Normal	Alive	98	2	Ⅱ	7×4×1cm	T3	N0	M0	2A
74	Tumor/Normal	Alive	98	3	Ⅱ	2.2×2×1cm	T3	N0	M0	2A
75	Tumor/Normal	Dead	34	2	Ⅱ	9×8×3cm	T3	N0	M0	2A
76	Tumor/Normal	Dead	14	4	Ⅱ-Ⅲ	6×5×1.3cm	T3	N2a	M0	3B
77	Tumor	Dead	3	4	Ⅱ-Ⅲ	5×3.5×3cm	T3	N1b	M1b	4B
78	Tumor	Alive	107	3	Ⅱ	6×5.5×5cm	T3	N0	M0	2A
79	Tumor	Alive	106	2	Ⅱ-Ⅲ	7.5×5×2cm	T3	N0	M0	2A
80	Tumor	Dead	62	4	Ⅱ	4.5×3×1.5cm	T3	N1b	M0	3B
81	Tumor	Dead	18	3	Ⅱ-Ⅲ	5.5×4×2cm	T3	N2a	M0	3B
82	Tumor	Dead	51	2	Ⅱ-Ⅲ	3.5×3×1cm	T3	N2a	M0	3B
83	Tumor	Dead	5	2	Ⅲ	6×5×3cm	T3	N2a	M0	3B
84	Tumor	Dead	25	2	Ⅱ	5×4×2.5cm	T3	N2a	M0	3B
85	Tumor	Alive	105	1	Ⅱ	3.8×3×1cm	T3	N1a	M0	3
86	Tumor	Alive	105	3	Ⅲ	9.5×5×2cm	T3	N0	M0	2A
87	Tumor	Dead	12	3	Ⅱ	3×2×1cm	T3	N0	M0	2A
88	Tumor	Dead	28	1	Ⅱ-Ⅲ	6.5×5.5×2cm	T4b	N1a	M0	3C
89	Tumor	Dead	9	3	Ⅲ	3×3×1cm	T3	N1b	M0	3B
90	Tumor	Alive	104	1	Ⅱ	7×4×1.5cm	T3	N0	M0	2A
91	Tumor	Dead	13	3	Ⅱ-Ⅲ	6×4×2cm	T3	NO	M0	2A
92	Tumor	Dead	12	2	Ⅲ	10×10×9cm	T3	N2b	M0	3C
93	Tumor	Alive	102	2	Ⅱ	15×10×10cm 2×2×1.5cm	T3	N0	M0	2A
94	Tumor	Dead	20	3	Ⅱ	15×13×11cm	T2	N1a	M0	3A
95	Tumor	Alive	101	1	Ⅲ	10×10×8.2cm	T3	N0	M0	2A
96	Tumor	Dead	21	1	Ⅱ	4×3×2.5cm 2.5×2×1.5cm	T3	N2b	M0	3C
97	Tumor	Dead	29	2	Ⅱ	3.5×3×1cm	T3	N1a	M0	3B
98	Tumor	Alive	100	1	Ⅱ	3×3×2cm	T3	N1b	M0	3B
99	Tumor	Alive	100	3	Ⅱ	6×6×3cm	T3	N0	M0	2A
100	Tumor	Alive	99	1	Ⅱ	2×2×1.5cm	T2	N0	M0	1
101	Tumor	Alive	99	2	Ⅱ-Ⅲ	4×3.5×1cm	T4a	N1a	M0	3B
102	Tumor	Dead	62	2	Ⅱ	8×6×1.5cm	T3	N0	M0	2A
103	Tumor	Dead	6	3	Ⅱ	5×4×1.3cm	T3	N0	M0	2A
104	Tumor	Dead	37	2	Ⅱ	2.5×2×1cm	T4a	N0	M0	2B
