# Supplementary material for: The EIF3H-HAX1 axis increases RAF-MEK-ERK signaling activity to promote colorectal cancer progression
Source: Nat Commun. 2024 Mar 21;15:2551. doi: 10.1038/s41467-024-46521-3 (PMC10957977; doi:10.1038/s41467-024-46521-3)
Supplement: Supplementary file 6 — Source Data [file 41467_2024_46521_MOESM6_ESM.xlsx]

## Sheet: Figure 1a
	fold change(N/T)
	0.680889
	0.783332
	0.801573
	0.833221
	0.910254
	0.921659
	0.939725
	0.955407
	1.02081
	1.06123
	1.2631
	1.3281
	1.45429
	1.7987
	1.80712
	1.91173
	2.07245
	2.1252
	2.22701
	2.24451
	2.2719
	2.46343
	2.61248
	2.80407
	2.97389
	3.44671
	3.61106
	4.04767
	4.58424
	5.1221
	5.63347
	7.78994

## Sheet: Figure 1f
	days	Eif3hflox/wt							Eif3h-/wt
		#1	#2	#3	#4	#5	#6	#7	#1	#2	#3	#4	#5
	0	100	100	100	100	100	100	100	100	100	100	100	100
	2	96.6292	100	97.2376	101.382	101.843	103.015	98.2759	98.3607	102.817	98.2659	100.461	101.376
	5	92.6966	101.093	98.3425	103.687	105.53	104.523	95.6897	96.1749	104.225	95.9538	100.922	102.752
	8	103.933	107.104	104.972	107.373	111.521	112.06	103.879	100.546	116.901	100.578	108.756	108.716
	12	97.191	104.918	100	106.912	110.138	110.05	103.017	98.3607	109.155	93.0636	104.147	107.339
	14	98.3146	104.918	100.552	111.521	113.825	115.075	103.017	98.3607	101.409	93.0636	106.452	114.22
	18	106.18	107.104	102.762	114.286	118.433	116.583	108.621	100	108.451	94.2197	110.599	115.138
	21	106.18	113.661	105.525	118.433	122.581	120.1	111.207	101.093	117.606	97.1098	115.668	113.761
	26	107.303	112.022	109.392	119.355	127.189	120.1	118.103	105.465	119.718	106.358	119.816	118.807
	29	111.236	114.754	111.602	120.737	127.65	123.618	117.672	113.115	123.944	111.561	121.198	121.101
	33	110.112	110.929	107.182	115.668	110.138	121.608	116.81	104.918	116.197	99.422	115.668	112.385
	36	116.854	117.486	114.365	109.677	116.129	127.136	109.052	107.104	126.056	102.89	117.511	109.174
	39	123.034	123.497	120.442	114.746	121.198	128.141	113.793	113.115	127.465	109.249	122.581	114.22
	42	117.978	127.322	116.022	117.972	124.424	125.628	116.81	116.94	128.169	113.295	125.806	117.431
	45	117.978	120.219	116.022	121.659	128.111	125.628	120.259	121.311	128.873	117.919	126.728	121.101
	47	117.978	119.126	118.232	123.65	130.719	128.643	123.586	112.022	130.986	115.029	127.189	125.229
	50	118.101	119.219	117.232	128.493	134.023	130.658	127.448	115.393	131.394	115.185	130.797	129.275
	54	107.371	116.754	108.63	114.442	127.346	127.628	124.103	108.011	125.944	117.029	113.982	120.807
	57	100.315	111.29	102.552	112.599	115.825	125.116	116.224	100.361	121.718	111.827	108.452	118.514
	61	102.124	113.022	103.21	112.06	116.207	123.111	116.948	102.093	121.422	114.295	108.834	119.349
	65	105.124	113.022	110.21	112.06	116.207	123.111	116.948	102.093	121.422	114.295	108.834	119.349
	68	104.371	118.475	107.077	116.207	120.816	124.116	117.81	104.825	124.944	114.873	111.599	118.431
	71	104.371	118.754	107.63	119.894	126.346	126.628	119.103	107.011	124.944	116.029	112.982	119.807
	75	107.742	121.219	111.497	125.424	129.111	131.653	117.379	110.29	127.761	116.029	116.207	118.431
	78	119.539	121.219	122.547	125.424	129.111	141.201	125.569	119.311	129.803	116.607	130.032	122.101
	82	118.978	123.951	122.547	128.65	134.641	131.653	128.586	120.022	131.986	117.029	130.189	126.229

## Sheet: Figure 1g
					<3mm		>3mm
tumor numbers				tumor size	Eif3hflox/wt	Eif3h-/wt	Eif3hflox/wt	Eif3h-/wt
	Eif3hFlox/+ Cre–	Eif3hFlox/+ Cre+			2	2	6	3.1
	5	5			2	2.3	5	3.8
	5	5			2.4	2	4	3
	5	1			2.4	2	6.1	3.5
	6	2			2.4	1	3	4.8
	7	4			2	2	3.1	4.2
	5	2			2	2	5	3.6
	3	1			2	2	4	4.7
	6	3			1		4.1	4.8
	5	1			1		3.2	4.1
	5	2			1		5	3.6
	1	2			2		4.1	4.3
					2		3	3.8
					1		3.2	3.7
					2		3.8	3.2
					2		3.3	3
							3.8	4.1
							3.7	4
							3.1	3
							4.1	3.1
							3.9
							8.7
							7.2
							3.6
							4
							3.8
							7.7
							5.7
							6.2
							4.1
							3
							4
							5.3
							5.4
							3.9
							8.5
							3.6

## Sheet: Figure 1h
Eif3h	Eif3hflox/wt	Eif3h-/wt		Ki67	Eif3hflox/wt	Eif3h-/wt
	1	0.75			25	17
	1.09	0.56			21	13
	1.21	0.74			32	14
	1.02	0.84			19	19
	0.89	0.9			24	10

## Sheet: Figure 2j
	hours	shCtrl			shCtrl+HAX1			shEIF3H			shEIF3H+HAX1				colony formation
	0	1	1	1	1	1	1	1	1	1	1	1	1			shCtrl	shCtrl+HAX1	shEIF3H	shEIF3H+HAX1
	2	1.09662	1.10059	1.09549	1.10576	1.08096	1.05352	1.07642	1.07446	1.10585	1.09086	1.14329	1.14329		experiment1	120	160	40	89
	4	1.20006	1.20478	1.20093	1.22016	1.16632	1.17257	1.12507	1.13043	1.21199	1.17683	1.23672	1.23672		experiment2	130	180	55	99
	6	1.30231	1.3117	1.31567	1.34659	1.29299	1.2766	1.29197	1.3217	1.28547	1.31669	1.33304	1.33304		experiment3	97	145	36	83
	8	1.40961	1.41488	1.43649	1.49885	1.39609	1.40844	1.36354	1.39782	1.32874	1.41193	1.425	1.425
	10	1.52312	1.5298	1.57963	1.78361	1.65821	1.51385	1.45784	1.52394	1.42456	1.53361	1.51086	1.51086
	12	1.62825	1.63314	1.71334	1.91553	1.76041	1.68253	1.56323	1.59354	1.48676	1.63653	1.62052	1.62052
	14	1.7517	1.79111	1.85207	2.08462	1.89515	1.82394	1.67128	1.66566	1.67314	1.76462	1.70955	1.70955		migration
	16	1.91829	1.96149	2.02028	2.44038	2.18844	1.96744	1.77328	1.7836	1.73817	1.86939	1.82854	1.82854			shCtrl	shCtrl+HAX1	shEIF3H	shEIF3H+HAX1
	18	2.09445	2.13893	2.19481	2.62603	2.37736	2.12594	1.87608	1.84985	1.83834	1.96125	1.95365	1.95365		experiment1	100	140	25	70
	20	2.24478	2.28038	2.33811	2.89191	2.5983	2.31266	1.94982	1.93224	2.08802	2.10986	2.08716	2.08716		experiment2	117	155	33	78
	22	2.38173	2.35721	2.43591	3.10491	2.73995	2.50877	2.03097	2.01367	2.21074	2.23039	2.2046	2.2046		experiment3	86	128	22	53
	24	2.53113	2.47638	2.60022	3.22469	2.8288	2.6611	2.15056	2.16462	2.29042	2.38929	2.28932	2.28932
	26	2.77076	2.62865	2.88337	3.48598	2.9936	2.78069	2.21318	2.18521	2.58054	2.48304	2.41603	2.41603
	28	3.05978	2.78528	3.1355	3.84172	3.22739	3.00352	2.27327	2.26263	2.64604	2.56925	2.56342	2.56342		invasion
	30	3.37473	3.00477	3.44001	4.24954	3.4255	3.28868	2.39487	2.35489	2.72213	2.67753	2.68988	2.68988			shCtrl	shCtrl+HAX1	shEIF3H	shEIF3H+HAX1
	32	3.68593	3.20402	3.71744	4.61247	3.65166	3.61884	2.48532	2.45443	2.80234	2.84935	2.84381	2.84381		experiment1	95	129	31	55
	34	4.02864	3.43577	4.03455	5.08804	3.93472	3.9551	2.56673	2.54511	2.85723	2.99897	2.94416	2.94416		experiment2	99	143	39	52
	36	4.44445	3.67624	4.34553	5.50464	4.21171	4.34788	2.6857	2.64174	2.8869	3.16636	3.05824	3.05824		experiment3	83	134	37	64
	38	4.87222	3.91759	4.72239	5.95816	4.50245	4.73966	2.76665	2.73317	2.99095	3.29039	3.19507	3.19507
	40	5.30629	4.18145	5.09923	6.47184	4.75366	5.17279	2.87216	2.84513	3.08744	3.41133	3.31309	3.31309
	42	5.6964	4.40584	5.42093	7.00618	5.07214	5.62205	2.97221	2.93011	3.15419	3.55632	3.45475	3.45475
	44	6.02547	4.70123	5.81328	7.28563	5.37831	6.09168	3.06819	3.03313	3.25953	3.72218	3.58621	3.58621
	46	6.2153	4.82747	5.99715	7.75977	5.74906	6.47318	3.17201	3.13749	3.34798	3.84255	3.69696	3.69696
	48	6.56517	5.03745	6.24696	8.02864	5.9253	6.92601	3.27402	3.22314	3.44963	3.88485	3.76911	3.76911
	50	6.60563	5.23326	6.4017	8.41212	6.2137	7.14763	3.33187	3.28395	3.54488	4.04507	3.91257	3.91257
	52	6.90688	5.55157	6.6215	8.48958	6.47504	7.50641	3.42763	3.37753	3.67491	4.09751	3.9407	3.9407
	54	7.25432	5.91725	6.95384	8.86194	6.92101	7.71916	3.49902	3.52071	3.73945	4.24337	4.09474	4.09474
	56	7.51045	6.24198	7.22574	9.2535	7.35048	7.99032	3.5997	3.63873	3.84151	4.30526	4.2699	4.2699
	58	7.85055	6.5786	7.50054	9.6791	7.81245	8.37201	3.73472	3.77834	3.88513	4.45722	4.47308	4.47308
	60	8.23283	7.00174	7.81732	10.0772	8.34192	8.78069	3.86668	3.92132	4.01252	4.59702	4.69297	4.69297
	62	8.58904	7.41439	8.18573	10.5575	8.88832	9.16082	4.00026	4.0501	4.04791	4.75948	4.94295	4.94295
	64	8.91625	7.83183	8.48351	10.9967	9.47454	9.53305	4.15352	4.21504	4.15409	4.94283	5.17189	5.17189
	66	9.36173	8.24616	8.90252	11.5011	10.0735	9.92594	4.31572	4.37247	4.29042	5.11903	5.41217	5.41217
	68	9.76246	8.67377	9.24901	12.0715	10.716	10.32	4.47934	4.54957	4.39709	5.31614	5.68687	5.68687
	70	10.2464	9.164	9.66432	12.6788	11.3472	10.7951	4.6507	4.71639	4.56685	5.54315	5.91476	5.91476
	72	10.5389	9.46256	9.92546	13.2778	12.0028	11.2589	4.83271	4.89032	4.71761	5.78585	6.21153	6.21153
	74	10.7659	9.69661	10.1324	13.7225	12.3801	11.7661	5.01352	5.10833	4.88882	6.00625	6.39706	6.39706
	76	11.154	10.1527	10.5115	14.0017	12.6427	12.0774	5.1556	5.23034	5.03859	6.25257	6.51844	6.51844
	78	11.667	10.6157	10.8808	14.6799	13.2546	12.2615	5.22611	5.33156	5.19172	6.38325	6.83505	6.83505
	80	12.2364	11.1048	11.4049	15.4059	13.9524	12.7317	5.41153	5.49775	5.34302	6.52126	7.1958	7.1958
	82	12.8493	11.6267	11.971	16.1301	14.6611	13.2847	5.62648	5.71776	5.54471	6.78015	7.52393	7.52393
	84	13.5861	12.189	12.6165	16.9774	15.3392	13.9084	5.82033	5.92258	5.65436	7.08953	7.91618	7.91618
	86	14.0743	12.5877	13.0434	17.7935	15.9877	14.4914	6.05226	6.17917	5.7665	7.38012	8.39011	8.39011
	88	14.7657	13.1237	13.6517	18.4049	16.5021	15.2763	6.33564	6.45316	5.93162	7.73731	8.75689	8.75689
	90	15.2196	13.6091	14.2443	19.2792	17.1678	15.8552	6.4928	6.65235	6.11494	8.11579	9.24774	9.24774
	92	15.8109	14.029	14.8727	19.9929	17.7357	16.568	6.71584	6.90451	6.32988	8.44974	9.74183	9.74183
	94	16.2781	14.4538	15.4761	20.6325	18.2117	17.3931	6.95782	7.17109	6.55707	8.85597	10.3047	10.3047

## Sheet: Figure 5b
Whole Body
	shCtrl	shEIF3H	shEIF3H+Flag-HAX1	shCtrl+Flag-HAX1
	115	6.5	66	992
	222	4.1	119	287
	238	11.5	55	506
	170	9.08	86	352
	152	7.62	75	309
colon	shCtrl	shEIF3H	shEIF3H+Flag-HAX1	shCtrl+Flag-HAX1
	262	11.6	432	4170
	800	4.24	632	568
	333	12.9	519	1356
	285	4.56	471	1279
	199	5.56	351	2460
liver
	shCtrl	shEIF3H	shEIF3H+Flag-HAX1	shCtrl+Flag-HAX1
	88.5	2	25	226
	76	6.46	113	131
	55	4.32	43	206
	99	5.65	66	158
	63	7.66	53	189

## Sheet: Figure 5c
liver
	shCtrl	shEIF3H	shEIF3H+Flag-HAX1	shCtrl+Flag-HAX1
	10	3	13	40
	13	5	15	30
	8	1	19	15
	9	0	9	25
	12	4	8	20
lung
	shCtrl	shEIF3H	shEIF3H+Flag-HAX1	shCtrl+Flag-HAX1
	5	0	3	8
	4	1	2	9
	7	2	2	6
	2	2	4	10
	5	0	5	6

## Sheet: Figure 5d
EIF3H
	shCtrl	shEIF3H	shEIF3H+Flag-HAX1	shCtrl+Flag-HAX1
	1	0.33	0.43	1.03
	0.87	0.34	0.29	0.98
	0.86	0.25	0.25	1.12
	0.98	0.24	0.33	0.96
	1.15	0.32	0.32	0.91
HAX1
	shCtrl	shEIF3H	shEIF3H+Flag-HAX1	shCtrl+Flag-HAX1
	1	0.76	1.02	1.53
	0.96	0.56	1.24	1.47
	0.91	0.85	1.28	1.75
	0.95	0.73	1.13	1.88
	1.22	0.87	1.34	1.97
Ki67
	shCtrl	shEIF3H	shEIF3H+Flag-HAX1	shCtrl+Flag-HAX1
	21	12	19	28
	20	8	21	33
	14	7	17	26
	15	6	23	31
	18	8	15	25
pERK1/2
	shCtrl	shEIF3H	shEIF3H+Flag-HAX1	shCtrl+Flag-HAX1
	1	0.25	1.23	1.76
	0.91	0.71	0.93	1.92
	0.94	0.62	0.74	1.62
	1.22	0.52	0.49	1.37
	1.35	0.52	1.13	1.65

## Sheet: Figure 5e
EIF3H
	Adjacent normal	Primary tumor	Liver metastasis
case a	1	1.591	2.63
case b	1.05	1.345	1.94
case c	1.213	1.735	2.2566
HAX1
	Adjacent normal	Primary tumor	Liver metastasis
case a	1	1.245	1.868
case b	1.094	1.367	1.529
case c	0.996	1.501	1.761

## Sheet: Figure 6a
	DLD1	vehicle			Wnt3A 12h			Wnt3A 24h
		1	1.03437	0.966576	1.291	1.36965	1.33216	1.453	1.37677	1.53965
	HCT116	vehicle			Wnt3A 12h			Wnt3A 24h
		1	1.05437	0.946	1.791	1.89566	1.65788	2.02	2.2225	1.79655

[truncated: 53 more sheets: Figure 6b, Figure 6c, Figure 6d, Figure 6e, Figure 6g, Figure 6h, Figure 6i, Figure 7a, Figure 7b, Figure 7d, Figure 7e, Figure 7f, Supplementary Fig. 1b, Supplementary Fig. 2a, Supplementary Fig. 2b, Supplementary Fig. 2c, Supplementary Fig. 2d, Supplementary Fig. 2e, Supplementary Fig. 3a, Supplementary Fig. 3b …]
